# Supplementary material for: Inference for microbe–metabolite association networks using a latent graph model
Source: Biometrics. 2026 Mar 10;82(1):ujag042. doi: 10.1093/biomtc/ujag042 (PMC13017156; doi:10.1093/biomtc/ujag042)
Supplement: ujag042_Supplemental_Files — Web Appendices, Tables, Figures from additional simulation and case studies, and data and code for reproducing the results referenced in Sections 3–6 are available with this article at the Biometrics website on Oxford Academic. [file ujag042_supplemental_files.zip]

Archive with 2 entries (2 files):
- biometric_supp.pdf
- code.zip
